# Supplementary material for: Combinations of ATR, Chk1 and Wee1 Inhibitors with Olaparib Are Active in Olaparib Resistant Brca1 Proficient and Deficient Murine Ovarian Cells
Source: Cancers (Basel). 2022 Apr 1;14(7):1807. doi: 10.3390/cancers14071807 (PMC8997432; doi:10.3390/cancers14071807)
Supplement: Supplementary file 1 [file cancers-14-01807-s001.zip]

Archive with 1 entries (1 files):
- cancers-1515540-supplementary.pdf
